# Supplementary material for: Evaluation of contrast sensitivity in visually impaired individuals using K-CS test. A novel smartphone-based contrast sensitivity test–Design and validation
Source: PLoS One. 2024 Feb 8;19(2):e0288512. doi: 10.1371/journal.pone.0288512 (PMC10852338; doi:10.1371/journal.pone.0288512)
Supplement: S1 Data — (XLSX) [file pone.0288512.s002.xlsx]

## Sheet: Sheet1
Normal
ID	Age	Sex	APP_1.5 c/d	PR_1.5 c/d	APP_3 c/d	PR_3 c/d	APP_restest_1.5 c /d	APP_retest_3 c/d	PR_retest_1.5 c.d	PR_retest_3 c/d
1	28	M	1.9	1.95	1.9	1.95	1.9	1.9	1.95	1.95
2	70	F	1.9	1.95	1.9	1.95	1.9	1.9	1.95	1.95
3	61	M	1.9	1.95	1.9	1.8	1.9	1.9	1.8	1.8
4	77	F	1.9	1.95	1.9	1.8	1.9	1.9	1.8	1.8
5	57	F	1.9	1.95	1.9	1.8	1.9	1.9	1.8	1.8
6	60	M	1.9	1.95	1.9	1.8	1.9	1.9	1.8	1.8
7	59	F	1.9	1.95	1.9	1.8	1.9	1.9	1.8	1.8
8	86	F	1.9	1.95	1.9	1.8	1.9	1.9	1.8	1.8
9	59	F	1.9	1.95	1.9	1.8	1.9	1.9	1.8	1.8
10	59	F	1.9	1.95	1.9	1.95	1.9	1.9	1.95	1.95
11	86	M	1.9	1.95	1.9	1.8	1.9	1.9	1.8	1.8
12	83	F	1.9	1.95	1.9	1.95	1.9	1.9	1.95	1.95
13	57	F	1.9	1.95	1.9	1.8	1.9	1.9	1.8	1.8
14	85	M	1.9	1.95	1.9	1.8	1.9	1.9	1.8	1.8
15	85	M	1.9	1.95	1.6	1.8	1.9	1.6	1.8	1.8
16	59	F	1.9	1.95	1.9	1.8	1.9	1.9	1.8	1.8
17	86	F	1.9	1.95	1.9	1.8	1.9	1.9	1.8	1.8
18	60	M	1.9	1.95	1.9	1.8	1.9	1.9	1.8	1.8
19	62	M	1.6	1.8	1.9	1.8	1.9	1.9	1.8	1.8
20	68	M	1.9	1.95	1.9	1.8	1.9	1.9	1.8	1.8
21	86	M	1.9	1.8	1.6	1.8	1.9	1.6	1.8	1.8
22	70	F	1.9	1.95	1.9	1.95	1.9	1.9	1.95	1.95
23	71	F	1.9	1.95	1.6	1.95	1.9	1.6	1.95	1.95
24	72	F	1.9	1.95	1.9	1.8	1.9	1.9	1.8	1.8
25	58	F	1.9	1.95	1.9	1.8	1.9	1.9	1.8	1.8
26	86	F	1.9	1.95	1.9	1.95	1.9	1.9	1.95	1.95
27	70	M	1.9	1.95	1.9	1.8	1.9	1.9	1.8	1.8
28	72	F	1.9	1.95	1.9	1.8	1.9	1.9	1.8	1.8
29	86	F	1.9	1.95	1.9	1.8	1.9	1.9	1.8	1.8
30	70	M	1.9	1.95	1.9	1.8	1.9	1.9	1.8	1.8
31	86	M	1.9	1.95	1.9	1.8	1.9	1.9	1.8	1.8
32	63	M	1.9	1.95	1.6	1.8	1.9	1.6	1.8	1.8
33	67	M	1.9	1.95	1.6	1.8	1.9	1.6	1.8	1.8
34	68	M	1.9	1.95	1.6	1.95	1.9	1.6	1.95	1.95
35	69	M	1.9	1.95	1.9	1.95	1.9	1.9	1.95	1.95
36	86	F	1.9	1.95	1.9	1.8	1.9	1.9	1.8	1.8
37	72	F	1.9	1.95	1.9	1.95	1.9	1.9	1.95	1.95
38	86	M	1.6	1.95	1.9	1.95	1.9	1.9	1.95	1.95
39	75	M	1.9	1.95	1.6	1.8	1.6	1.6	1.8	1.8
40	76	M	1.9	1.8	1.6	1.95	1.6	1.6	1.95	1.95
41	77	M	1.9	1.8	1.9	1.95	1.9	1.9	1.95	1.95
42	77	M	1.9	1.8	1.6	1.95	1.9	1.6	1.95	1.95
43	86	M	1.9	1.95	1.9	1.95	1.9	1.9	1.95	1.95
44	78	M	1.9	1.95	1.9	1.95	1.9	1.9	1.95	1.95
45	80	M	1.9	1.95	1.6	1.8	1.9	1.6	1.8	1.8
46	54	M	1.9	1.95	1.6	1.8	1.9	1.6	1.8	1.8
47	55	M	1.9	1.95	1.6	1.95	1.9	1.6	1.95	1.95
48	86	M	1.9	1.95	1.9	1.95	1.9	1.9	1.95	1.95
49	86	M	1.9	1.8	1.9	1.95	1.9	1.9	1.95	1.95
50	78	F	1.9	1.95	1.9	1.95	1.9	1.9	1.95	1.95
Low Vision
ID	Age	Sex	APP_1.5 c/d	PR_1.5 c/d	APP_3 c/d	PR_3 c/d	APP_restest_1.5 c/d	APP_retest_3 c/d	PR_retest_1.5 c/d	PR_retest_3 c/d	pathology
1	67	F	1	0.9	0.7	0.6	1	0.7	0.9	0.6	diabetic retinopathy
2	78	M	1.3	1.2	1	1.05	1.3	1	1.35	1.05	amd
3	77	M	1.3	1.35	1	0.9	1.3	1	1.2	1.05	diabetic retinopathy
4	71	M	1.3	1.35	1	0.9	1.3	1	1.35	1.05	amd
5	68	M	1.3	1.35	1	1.05	1.3	1	1.35	1.05	amd
6	85	M	1.3	1.05	1	0.6	1.3	1	1.2	0.75	amd
7	76	M	1.6	1.5	1.6	1.5	1.6	1.6	1.5	1.35	amd
8	80	F	1.6	1.5	1.3	1.35	1.6	1.3	1.5	1.35	amd
9	69	F	1.3	1.2	1	1.2	1.3	1	1.35	1.2	amd
10	80	F	1	0.9	0.7	0.6	1	0.7	0.9	0.6	amd
11	84	F	1.3	1.5	1.3	1.35					amd
12	63	M	1.3	1.35	1	0.9	1.3	1	1.35	0.9	amd
13	58	M	1.3	1.5	1.3	1.2	1.3	1.3	1.35	1.2	amd
14	63	M	1.3	1.35	1.3	1.35					glaucoma
15	60	F	0.7	0.6	0.4	0.45	0.4	0.4	0.6	0.45	retinitis pigmentosa
16	25	M	1.3	1.2	1	0.9	1.3	1	1.2	0.9	retinitis pigmentosa
17	81	F	1	1.2	1	0.9	1	1	1.05	0.75	amd
18	89	M	0.4	0.45	0.1	0	0.4	0.1	0.45	0	amd
19	80	F	1.3	1.35	1.3	1.35	1.3	1.3	1.35	1.35	amd
20	79	F	1	0.9	1	0.75					amd
21	62	F	1.3	1.35	1.3	1.05	1.3	1.3	1.35	1.05	amd
22	78	F	0.7	0.6	0.7	0.6	0.7	0.7	0.6	0.6	amd
23	77	M	1.3	1.2	1	0.9	1.3	1	1.2	0.9	amd
24	86	M	1	1.05	1	0.9	1	1	1.05	0.9	amd
25	67	M	1	0.75	0.4	0.45	1	0.4	0.75	0.45	amd
26	77	M	1.3	1.35	1	0.9	1.3	1	1.2	0.9	amd
27	78	M	1.3	1.05	1	0.75	1.3	1	0.9	0.75	amd
28	86	F	1.3	1.2	1.3	1.05	1.3	1.3	1.2	1.2	diabetic retinopathy
29	68	F	1	0.75	1	0.75	1.3	1	0.75	0.75	glaucoma
30	45	M	1	1.05	1	0.75	1	1	1.05	0.9	glaucoma
31	66	M	1	0.75	1	0.75	1	1	0.75	0.75	retinitis pigmentosa
32	74	F	1.3	1.2	1	0.9	1.3	1	1.35	1.05	amd
33	79	F	1	0.9	1	0.75					amd
34	80	M	1	0.9	0.7	0.75					amd
35	87	F	0.4	0.3	0.1	0.15	0.4	0.1	0.3	0	amd
36	75	F	1.3	1.35	1	0.9					amd
37	58	M	1.6	1.5	1.3	1.35	1.6	1.3	1.5	1.35	amd
38	83	M	1.3	1.35	1.3	1.35	1.3	1.3	1.35	1.2	amd
39	78	M	1.3	1.2	1	0.9	1.3	1	1.2	0.9	amd
40	85	M	1.3	1.2	1	0.75	1.3	1.3	1.2	0.9	amd
41	80	F	1.3	1.35	1	1.05	1.3	1	1.35	1.05	amd
42	80	F	1	0.75	1	0.75					amd
43	82	F	1	1.05	0.7	0.6					diabetic retinopathy
44	52	M	1.6	1.5	1.6	1.35	1.6	1.6	1.5	1.35	glaucoma
45	84	F	1.3	1.35	1.3	1.35					amd
46	63	M	1.3	1.05	1	0.75	1.3	1	1.05	0.9	amd
47	81	F	1	0.9	0.4	0.45	1	0.4	0.9	0.45	amd
48	89	M	1.3	1.35	1	0.9	1.3	1	1.35	1.05	amd
49	80	F	1.6	1.5	1.3	1.35	1.6	1.6	1.5	1.35	amd
50	62	F	1	0.75	1	0.75	1	1	0.9	0.9	amd
51	87	F	0.7	0.6	0.1	0.15	0.7	0.1	0.6	0	amd
52	87	M	1.3	1.35	1.3	1.35	1.3	1.3	1.35	1.35	amd
53	54	M	1.3	1.35	1	1.2	1.3	1	1.35	1.2	diabetic retinopathy
54	60	F	0.4	0.45	0.4	0.45	0.4	0.4	0.45	0.45	retinitis pigmentosa
55	54	F	1.3	1.35	1.3	1.2	1.3	1.3	1.35	1.2	diabetic retinopathy
56	79	M	1.3	1.35	1	0.9	1.3	1	1.2	0.9	amd
57	80	M	1.3	1.5	1.3	1.35	1.3	1.3	1.5	1.35	glaucoma
58	25	M	1.3	1.2	1	0.75	1.3	1	1.35	0.75	retinitis pigmentosa
59	83	F	1.3	1.35	1	1.05					amd
60	66	M	1.6	1.5	1.6	1.5					diabetic retinopathy
61	53	F	1	0.9	1	0.75	1	1	0.9	0.75	glaucoma
62	84	F	1.3	1.35	1.3	1.35	1.3	1.3	1.35	1.2	amd
63	86	F	1.3	1.2	1.3	1.05	1.3	1.3	1.2	1.2	diabetic retinopathy
64	73	M	1.6	1.5	1.3	1.35	1.6	1.3	1.5	1.35	amd
65	77	F	1.3	1.35	1	0.9	1.3	1.3	1.5	1.2	diabetic retinopathy
66	83	M	1	1.2	1	1.05	1	1	1.2	1.05	amd
67	66	M	1.6	1.65	1.6	1.65	1.6	1.6	1.65	1.5	diabetic retinopathy
